# Supplementary material for: Transformation of Iodosulfuron-Methyl into Ionic Liquids Enables Elimination of Additional Surfactants in Commercial Formulations of Sulfonylureas
Source: Molecules. 2021 Jul 21;26(15):4396. doi: 10.3390/molecules26154396 (PMC8348827; doi:10.3390/molecules26154396)
Supplement: Supplementary file 1 [file molecules-26-04396-s001.zip]

Archive with 1 entries (1 files):
- molecules-1291346-supplementary.pdf
